# Supplementary material for: Effect of Metal Ions on the Conductivity, Self-Healing, and Mechanical Properties of Alginate/Polyacrylamide Hydrogels
Source: Materials (Basel). 2025 Aug 18;18(16):3871. doi: 10.3390/ma18163871 (PMC12387799; doi:10.3390/ma18163871)
Supplement: Supplementary file 1 [file materials-18-03871-s001.zip]

Archive with 1 entries (1 files):
- materials-3674278-supplementary.pdf
